# Supplementary material for: Effect of ultrasound frequency on the Nakagami statistics of human liver tissues
Source: PLoS One. 2017 Aug 1;12(8):e0181789. doi: 10.1371/journal.pone.0181789 (PMC5538657; doi:10.1371/journal.pone.0181789)
Supplement: S1 Data — (XLSX) [file pone.0181789.s001.xlsx]

## Sheet: Liver
1.07	1.0433	1.0267	0.92	0.8433
0.9833	0.9833	0.85	0.7767	0.7567
0.9233	0.9933	0.94	0.9333	0.8967
0.9067	0.8333	0.7767	0.76	0.8067
0.9833	0.98	0.84	0.89	0.8567
0.9733	0.9433	0.8633	0.77	0.79
0.99	0.9767	0.8767	0.8833	0.9
1.0267	0.8367	0.8	0.7067	0.6733
1.08	0.96	1.0733	0.9567	0.9233
1.1267	0.9967	0.92	0.8067	0.8067
1.08	0.97	0.91	0.79	0.72
1.02	0.98	0.87	0.87	0.81
1.09	0.96	0.95	1	0.99
0.89	0.9	0.84	0.78	0.81
1	0.88	0.85	0.76	0.91
1.01	0.92	0.93	0.87	0.77
1.02	0.96	0.87	0.79	0.8
1.03	0.89	0.84	0.76	0.72
1.15	1.12	0.99	0.95	0.91
1.02	0.89	0.84	0.72	0.74
1.06	1.03	1.08	0.88	0.89
0.87	0.84	0.86	0.8	0.73
1	0.91	0.92	0.89	0.88
0.86	0.81	0.78	0.73	0.65
1	0.89	0.89	0.85	0.82
1	0.84	0.75	0.71	0.66
0.99	0.89	0.87	0.84	0.81
0.99	0.9	0.92	0.83	0.81
1.02	1.02	1.02	0.92	0.9
1.06	0.92	0.8	0.82	0.87

## Sheet: Phantom
1.09	1.12	1.04	1.1	1
0.93	1.12	1.02	0.96	1.02
1.08	0.98	0.87	0.86	0.88
0.98	1.15	0.98	0.96	0.97
1	0.97	0.92	0.93	0.96
1.11	1.08	0.95	0.98	0.78
1.07	0.99	1.04	0.96	0.92
1.04	0.76	1.02	0.93	0.87
0.85	1.06	1.02	0.98	1.17
1.01	1	0.96	0.95	0.95
1	1.08	1.04	0.96	1
1	1.04	0.96	1.05	0.98
1.1	1.04	1	0.97	0.87
1.09	1.13	1.05	0.95	0.99
1	0.95	0.98	0.97	0.99
0.99	0.91	0.9	0.88	0.83
1.03	1.07	1.13	1.04	1.07
0.98	1.06	1.04	0.87	1.03
1.08	1.12	1.06	1.06	0.9
0.96	1.2	1.16	1.08	1.1
1.04	0.96	1	0.8	0.88
0.86	0.84	0.85	0.92	1.1
0.92	1.02	1.08	1.08	0.98
1.1	0.82	0.84	0.92	0.94
0.78	0.88	1.06	1	1.16
1.24	1.02	1.1	0.86	0.86
0.94	0.68	1	0.94	0.8
1	1.1	0.87	0.94	1
0.9	1.04	1.03	0.92	1.16
0.78	0.78	0.84	0.78	0.92
